# Supplementary material for: In Myotonic Dystrophy Type 1 Head Repositioning Errors Suggest Impaired Cervical Proprioception
Source: J Clin Med. 2024 Aug 9;13(16):4685. doi: 10.3390/jcm13164685 (PMC11355930; doi:10.3390/jcm13164685)
Supplement: Supplementary file 1 [file jcm-13-04685-s001.zip]

Archive with 1 entries (1 files):
- jcm-3088974-supplementary.pdf
